# Supplementary material for: UHPLC-Orbitrap-MS Tentative Identification of 51 Oleraceins (Cyclo-Dopa Amides) in Portulaca oleracea L. Cluster Analysis and MS2 Filtering by Mass Difference
Source: Plants (Basel). 2021 Sep 15;10(9):1921. doi: 10.3390/plants10091921 (PMC8473048; doi:10.3390/plants10091921)
Supplement: Supplementary file 1 [file plants-10-01921-s001.zip]

Archive with 2 entries (2 files):
- Figures S1-5, Table S7.pdf
- Tables S1-6.xlsx
