# Supplementary material for: UHPLC-Orbitrap-MS Tentative Identification of 51 Oleraceins (Cyclo-Dopa Amides) in Portulaca oleracea L. Cluster Analysis and MS2 Filtering by Mass Difference
Source: Plants (Basel). 2021 Sep 15;10(9):1921. doi: 10.3390/plants10091921 (PMC8473048; doi:10.3390/plants10091921)
Supplement: Supplementary file 1 [file plants-10-01921-s001.zip › Tables S1-6.xlsx]

## Sheet: __JChemStructureSheet
Hash	StructureStringLength	StructureStringFormat	StructureString
BBF2E3E4AC3EA73B0EAA8326ED1E8D88	1	cdx	JChemExcelUBQAAB+LCAAAAAAABACtVn1wVNUVP/ft26+8DfkiMYFQnwKSEEyTgEAeKQghLSMGUkKDtWizxE1Y3CS4iUKoyNrQVkUp0tSKWofpFP5wOlOmg3xUixStpVKp2pZOLTMO4NDpOE4RgoQI2d5z9uy++zamccA38+67e36/e87vnHvu29e0pnZhRWVFhe7SBNhXDAcX5MmxdnWofWE0uM6srC6vLK8on61r2TBQ/zz0vXMcbqgyRcPTLUL4fTBj+tH4czv+GtfkHOCkBlCiZfoECJ9XDpYuhzlygDqc1eDsDhwCHvkzC4dMOcACtNXisBCHDJ9P6miGnXI0aA409/t0qVIDn3zu2CHAS08AD9pBA7d8traOAd2nwV5wkXU9TJRy3AE5Q…
D21EBEE234A417F85D05F750B455EB56	1	cdx	JChemExcelRBUAAB+LCAAAAAAABACtl3tsU9cdx8+5vnacOCFGm6qwIXRROhInkDcQbtKGxHkCCSyBQAiPOImTOPEj2CZ2HgxDaUvXdDGPdgX6QJ0mDbSN0Y11tHRsrBsMJDQJbeo02D+ZpmoPpLXdVE1I3jk//+x7btLMXbor3XNPfr/P+Z3v73fOudfpHLbXl5SWlMgGiRLtivDGQL7AWvuQ01Pvd4SU0g1FpUUlRZWyZCX3TtXRol3fJq986wotKz9GabqZVJTfip09cy8msT4h9yVC8qUsMyXUnMYaVWZNFWtIA+9V894m3mSa2J/ZvMliDanjNjtv6nmTYTYzHT3kddZaWF9moXk/3SyTpglKzOxZkUNJGnt+aZoQE3sOl0jEyJ4rRqxEN…
C225B5C3BB34910569ED65B4800712AD	1	cdx	JChemExcelBxoAAB+LCAAAAAAABACtmAl4E8cVx2dWa1m2fIgjhLtLgGACMSbQJlFov4INuOE+Ammc+kMQYQSW5dgm2BBASbgc3HCUOJwBGo4ATQKUyye2AWMOc8dgjlLOFgiE24Ah7szTk3ZWgopC9/t2djzv997835uZleRBI6NjotpHRck6iRL1cvJGR+qwNnqE1R6TYhmjtH8zsn1kVOQbsmQiS4dE0Yob3UlH62Y66dSHlAYZSMcOZTXz5x2ukVifkJMSIRFSqIESaghkjVlmzVusIV15rxPvvc2bED37M5w3oawhXfhYNG9ieBNsMDAdQ8hi1hpZX2aheT/IIJPuYykxsGfH+pQEsmfDLEL07DkySiIB7Nl0lInIBomkE52B+6WT5kxOQ…
6A4714A1262E2C3FC5DFCBAA94D95E88	1	cdx	JChemExcel8BoAAB+LCAAAAAAABACtmAlYFEcWx6tmeoaBAUFjVNTwtVckeASCUZzsahQ0bFS8NRt384k4AsoACxNB12THjVndJMbsqqh44YF43yKIIIrgbXRRY7zisZsIEi+MF7ps1Zs3dPVM3DGY/r6uLur93qv/e1XVYztifHhEcEhwsKTVUKJcNt5oyUusDY8zWyJSotPkkO6dQzoHdw6TNH7E0ukIyWz0NjlZbaHXmo6l1NNAuoQerM1cUF6rYX1CLmgICdT4GCihBg/WmCTWvMUa0of3fsN77/LGW8/+9OWND2tIbz4WzpsI3ngZDEzHaLKUtUbWl1ho3vc0SOSdyZQY2LNLM0o82LP5F4To2XN8sIbo2DNggh+RDBqSTrQG7pdO2jA5O…
A02EAE065310875D64399828315B4986	1	cdx	JChemExcelbxUAAB+LCAAAAAAABACtlg1QVNcVx897+/XYXXCj1qDDOG8MIiIlSI2VV+soIDJWDRFFEgFZYIGnuywsi3y01bVNWlNjxJg0JdqEpu10Oul0ppMP81VigkpiP2RimnSSdMaaWGsam7aCn+1s7z17dt99ELIZzZt5990953f/55z78fZVbi0uyV+Yn2+1yBIYV4Q3FpjG2uIWX6Ak5O1SFxbmLczLz1tilT1w68mn4WX3XnhwbJVUG5gnSSkKLPrK69HH+k9FZdYHeF8GyJZTFQkkxcEazcqar7EGVvLeUt5bzRu3nf2cwptU1kARtxXzpoQ3TkVhedTBAGtd2AfspyhWlqUMCnv290vgwCeAndtBBht7NjWlgVWR4RmwoLUbbmPp2…
26A5630B58FED9913023077D5F378585	1	cdx	JChemExcelhhQAAB+LCAAAAAAABACtVntQVOcVP/fuE3Z5ZOw4cUbT25BUTFKEtI7N2qkPMNIqyCNiTJPUFRZc3GXpgsFHY1bBhLRJTZNoq21m8k+T1HH6h0FgFeWhIoIvFBvTQiqJNVHxkcSZttPM0O+cPbv3uxC6He2d2e9+e36/75zfOd/jfiWV2TmZWZmZZpOqgP6EsDHBJNFmr/b4c4LuOi3rsYysjMyM75vVVPjDh/mwZeN5uFw+AGmDAUVJsMP3vtszumvnuVFV9AEGVYB0NcmugGK3icZlFs0c0cBC7P0Aez/GxmkVf1OwSRINLEBbNjY52CTa7ULHSnhbtA7qA/UT7GahUgW7eO/cqYCN3gBWtIMKFvEuL08Gs12FJjCRdR2kCTkWp…
162E21AEEC959B594417E4409FB4880C	1	cdx	JChemExcelUBQAAB+LCAAAAAAABACtVn1wVNUVP/ft26+8DfkiMZGgrwKSEIxJQCCPCEJIy4iBSGhQizZL3ITFTYKbKARFVkNbK0qRpn6MH8M4wh9OZ8p0kI9qEdH6RcWPaenUMuPwMXQ6jlOEICFC4j1nz+67b2OMA76Zd9/d8/vdc37n3HPfvoaV1fPKysvKdJcmwL5iOLggR47VK0Kt86LB1WZ5ZWl5aVnpDF3LhL7a56Dn40NwRYUp6p5sEsLvg6lTTgwA5GianAMc0QCKtHSfAOHzysHS5TBTDlCDsyqc3YxDwCN/ZuCQLgeYi7ZqHObhkObzSR2NsFWOBs2B5n6fLlVq4JPPZ58V4KUngAftoIFbPpubR4Hu02AnuMi6BsZJOe6AHKAIh…
26CE779F73D68687BB17BF07B42CBC74	1	cdx	JChemExcel1xMAAB+LCAAAAAAABACdln1wFFUSwN+bnd2dZJJsAIkEhBskQEgEdiESb0ExJEA0gCioXFF3x4J7Yb3NriS5AlJXsEVRSnEREVIRNRVDjAiIHkVygIghQkrkMIpweIAKCSIiwTpL7o+rkrq9fr29O28kXi3M1rx52/3rft39ej6eeLq4xO1xu1Wbwpl5RMRgYwNhLF7qryip9C03PAXj3PDzeApVJZMN/OEy++3RBjZp6iq++C9lnKdoANdFuz4+d0PB+VmFsZFKusYZ15wweFUYJsPApovZFDF7WAxpDvjrEkM6DGyakBWLoUQMGZrC7rWnahrEs4g1wajDXIUFXoN5iqaymTWcaXAtGMSZE66DaxlzwPVpt8LscB32x0ymgpcVz…
F77BE9F722EBFB7AB0EB83DD5553C045	1	cdx	JChemExcelIRkAAB+LCAAAAAAABACdmA1wE8cVx3dPp9NZ8ocwBn9gzA02xjWE2uAQ+/DwZQyOMcHYYCAQgjDCCPRhywJ/NAWlKaSkNJ+Q0qQFt4QkhKShhM/EBIKhlE7ToTNpZ6BuO50JnekkLZNp0hSa1t19eqfbw6Yjc4xWq32/9/b/3r47yTRtqppXUlpSItskSswrygcbGcXGqo3ewLywp0MrLZtSwv6Vlj4gS26y6s+9pGJSK3EtDtPXVq6hNEll8J6BD391/SsJ5tckQiZIKSolVHWwQZfZMIMNpJrPKvmslg/JCvuYxocUNpC5fK2KD/P4kKpK5H67U1WZnrWkh40uNpfZBgfYPEmVyYJuSlT2XpZFiYO95+wmRGHvm0okYmfveZvdR…
95B6BA10847470FBDAA5E4BAF5929B37	1	cdx	JChemExcelBBoAAB+LCAAAAAAABACdmAtYVMcVx2fu3l1WNwqJxkpM4KqoqIBsYmLcWL8aNFAVfOBHYto0rrri6i6rQBSNjzWmNTbWxGiVtlbzaJPa+AIBeT9EBd/P+qzWt1jxnRg1pnTm7Ll75wbMt3j5du7snN+Z+Z8zZ+7ukjIpbmCsNTZWNkiUaJeXNwbyNGvjJjrcA9Pt0xVr75hY9me19pGlELK4bSH532drSP/33NS1fwWlLcwMXtawZ/eJhxL0j0uEdJFamSmh5iDW2GTWvMIaMoj3+vHeYN48YWJvg3nTijXkVT4Wx5uBvGltlsiLxpZmM9MzhnzKWgvry2yB1azfwiyT+JmUmNm9d3tKgtj9mUWEmNh9UqxEjOweNjmEyGyWLGIwc…
A9B754C90F4F64B101CFD963A936E082	1	cdx	JChemExcelyR4AAB+LCAAAAAAABACdmAtUVMcZx2fuLsvqouA5qSc+Gm9iUmM0Cj2KZs1pq4KCCiIgiKKy4IJrF1DAgHlUNPjCB9BK0ir4jk+IxkbjE5GgQSOPEmt8R/ERSZtYamNiQktnvv3uvXNlPWdxOTt3mO/3zfy/b747e3dj5owO8g/w9zcaJEq0Vy5vDOQXrB09254alGHLlgOGDPJnfwEBw4ySHympv038W4PJlLp02of8SGgnM4PXttWeu9wqQf+SRMhLUhczJdTszRqrkTUjWEOCee913hvHGx8T+9eXN11YQ0bxsdG8CeJNZ7OZKUkgOay1sL6RTc37ncxGIvWixMyu8xoJ8WbXS05CTOx6axslXuy6xuFDjGaJ82aXX18mx8uHN…
333738F653530739F1B495384F017EB6	1	cdx	JChemExcel5x0AAB+LCAAAAAAABACdmAlUVEcWhqt6gdZWYY7LRMeYdzTGLSqMTjzTOjpu0TGSkGCMMc4ZW+3BNiwKrSxureIOihuiuKCiuOAGLoCi4gYu4L6ACCoqRhQzknGco45Tdfv2e/VCm9PYnFevuu53q/57677qboaO69vPx9fHR6fVUKK87LzRksas7TvWEtwvzBwh+Xbt5MP+fH276TTepCq8J23dKo50OfKCpgZEU1rHwODlbwvOF7/WQL9IQ0hrTX0DJdTgyRqTjjXdWUP6814P3hvEm3oe7K0Xb+qzhvThY3150483DQwa8id9XYOB6RlJkllrZH0dW2A969cx6MiAaEoM7N71A0o82b1ZLCEe7D7OR0P07N7iR2+iY7NEEq2B+…

## Sheet: S1. Transitions
abbrev	precursor ion (m/z)	charge	ret_t (min)	transitions (m/z)	difference (Da)
GIC	502.136	1	10.56	340.083 -> 145.029	195.055
GIA	518.131	1	9.13	356.078 -> 161.024	195.055
				518.130 -> 356.078	195.051
GIF	532.147	1	11.22	370.093 -> 175.040	195.055
GGIC	664.189	1	8.98	340.083 -> 145.029	195.055
GICG	664.189	1	7.29	340.083 -> 145.029	195.055
FGIC	678.185	1	16.59	532.146 -> 337.093	195.054
				340.083 -> 145.029	195.055
GIAG	680.184	1	7.26	518.130 -> 356.078	195.054
				356.078 -> 161.024	195.055
GGIA	680.184	1	7.82	356.078 -> 161.024	195.055
GIFG	694.199	1	8.04	370.093 -> 175.040	195.054
GIFG.1	694.199	1	9.62	370.093 -> 175.040	195.054
GGIF	694.201	1	6.8	370.093 -> 175.040	195.056
GGIF.1	694.202	1	5.91	370.093 -> 175.040	195.055
SGIC	708.195	1	16.35	562.157 -> 367.103	195.056
				340.083 -> 145.029	195.055
FGIF	708.195	1	16.91	532.146 -> 337.093	195.057
				370.093 -> 175.040	195.054
SGIA	724.189	1	15.01	356.078 -> 161.024	195.054
SGIF	738.206	1	16.66	562.157 -> 367.103	195.054
				370.093 -> 175.040	195.055
OGGIC	784.209	1	10.61	638.173 -> 443.120	195.055
				340.083 -> 145.029	195.055
CGGIC	810.225	1	11.75	664.188 -> 518.151	195.051
				340.083 -> 145.029	195.055
AGGIC	826.221	1	10.54	680.183 -> 485.130	195.054
				340.083 -> 145.029	195.054
				356.078 -> 161.024	195.055
				680.183 -> 485.130	195.059
GGICG	826.241	1	6.33	340.083 -> 145.029	195.055
FGICG	840.234	1	13.35	532.146 -> 337.093	195.053
				340.083 -> 145.029	195.055
FGGIC	840.236	1	10.22	340.083 -> 145.029	195.052
				694.199 -> 499.146	195.055
FGGIC.1	840.236	1	11.94	694.199 -> 499.146	195.054
				340.083 -> 175.040	195.058
				340.083 -> 145.029	195.055
FGGIC.2	840.236	1	14.04	340.083 -> 145.029	195.054
				694.199 -> 499.146	195.052
FGGIC.3	840.237	1	12.36	694.199 -> 499.146	195.054
				370.093 -> 175.040	195.052
				340.083 -> 145.029	195.054
AGGIA	842.213	1	9.3	356.078 -> 161.024	195.054
				680.183 -> 485.130	195.055
GGIAG	842.236	1	6.37	356.078 -> 161.024	195.055
AGGIF	856.226	1	11.13	356.078 -> 161.024	195.055
				680.183 -> 485.130	195.054
				370.093 -> 175.040	195.052
FGGIA	856.232	1	10.74	356.078 -> 161.024	195.054
				694.199 -> 499.146	195.054
GGIFG	856.253	1	7.03	370.093 -> 175.040	195.055
				532.146 -> 326.103	195.055
FGGIF	870.245	1	10.61	370.093 -> 175.040	195.055
				694.199 -> 499.146	195.054
FGGIF.1	870.247	1	14	326.103 -> 145.029	195.054
FGGIF.2	870.247	1	12.4	694.199 -> 499.146	195.054
				370.093 -> 175.040	195.055
				340.083 -> 145.029	195.054
SGGIC	870.247	1	11.71	724.209 -> 529.156	195.054
				340.083 -> 145.029	195.054
SGGIC.1	870.247	1	14.37	340.083 -> 194.046	195.054
				664.188 -> 518.151	195.045
				518.151 -> 340.083	195.054
GFGIF	870.248	1	13.51	532.146 -> 337.093	195.054
				370.093 -> 175.040	195.054
GFGIF.1	870.247	1	12.79	708.193 -> 532.146	195.055
				370.093 -> 175.040	195.055
				337.093 -> 145.029	195.055
SGICG	870.248	1	13.2	562.157 -> 367.103	195.055
				340.083 -> 145.029	195.055
SGGIA	886.242	1	10.43	356.078 -> 161.024	195.055
SGGIF	900.256	1	10.56	370.093 -> 175.040	195.052
SGGIF.1	900.257	1	14.09	370.093 -> 175.040	195.054
SGGIF.2	900.258	1	12.21	370.093 -> 175.040	195.054
				724.209 -> 529.156	195.054
GSGIF	900.258	1	13.41	562.157 -> 367.103	195.051
				370.093 -> 175.040	195.055
OGGICG	946.264	1	8.65	638.173 -> 443.120	195.055
				340.083 -> 145.029	195.052
GAGGIC	988.274	1	9.45	680.183 -> 485.130	195.049
				340.083 -> 145.029	195.055
GAGGIC.1	988.274	1	7.78	680.183 -> 485.130	195.053
				340.083 -> 145.029	195.055
				296.093 -> 145.029	195.054
AGGGIC	988.275	1	10.03	842.236 -> 680.204	195.052
				340.083 -> 145.029	195.051
AGGICG	988.276	1	8.53	680.183 -> 485.130	195.056
				340.083 -> 145.029	195.055
				680.183 -> 485.130	195.054
GGGICG	988.297	1	6.22	340.083 -> 145.029	195.055
GGGICG.1	988.298	1	6.03	340.083 -> 145.029	195.055
GGGICG	988.298	1	6.03	340.083 -> 145.039	195.055

## Sheet: S2. MS2 raw data
Oleracein	abbrev	abbrev2	chem_formula	charge	precursor ion (m/z)	ppm	exact mass (m/z)	MS2	rt (min)	ref	isolated?
Oleracein A	GIC	glu-core-coum	C24H25NO11	1	502.136	-1.19	502.137	502.1366 (3.57), 356.0994 (1.73), 340.0831 (45.06), 296.0931 (16.56), 268.0980 (2.5), 252.1030 (5.95), 220.0247 (1.49), 202.0506 (1.7), 194.0450 (28.87), 160.0395 (1.05), 150.0548 (5.99), 148.0392 (4.2), 145.0281 (100), 119.0490 (0.65), 117.0330 (2.17)	10.54	[1]	yes
Oleracein W glu	GIA	glu-core-caff	C24H25NO12	1	518.131	-1.16	518.131	518.1297 (0.75), 356.0780 (43.12), 323.0783 (0.61), 312.0881 (1.88), 246.0408 (49.23), 220.0244 (1.71), 202.0503 (27.05), 194.0452 (32.49), 161.0233 (100), 158.0598 (1.48), 150.0548 (8.43), 148.0394 (2.46), 135.0438 (0.64), 133.0281 (2.23), 130.0859 (0.67), 109.0280 (3.13)	9.07	[2]	no
Oleracein B	GIF	glu-core-fer	C25H27NO12	1	532.147	-1.88	532.146	532.1470 (3.76), 370.1425 (0.4), 370.0936 (60.33), 370.0455 (0.4), 356.0986 (1.79), 326.1039 (22.89), 311.0819 (2), 298.1096 (4.41), 282.1135 (6.6), 220.0247 (1.57), 202.0495 (0.52), 194.0631 (0.59), 194.0451 (42.41), 175.0391 (100), 161.0233 (11.88), 160.0155 (13.6), 150.0548 (8.42), 149.0471 (0.99), 148.0393 (5.95), 147.0313 (1.45)	11.23	[1]	yes
Oleracein H	GGIC	glu-glu-core-coum	C30H35NO16	1	664.189	-1.66	664.188	664.1893 (5.98), 518.2150 (0.48), 518.1528 (65.37), 340.0832 (17.09), 296.0931 (35.29), 268.0979 (0.84), 252.1027 (2.93), 220.0239 (0.62), 202.0494 (2.79), 194.0451 (100), 192.0658 (0.73), 174.0549 (2.46), 160.0395 (0.44), 150.0548 (34.78), 149.0468 (3.04), 148.0391 (9.65), 147.0317 (0.59), 146.0239 (0.55), 145.0282 (56.75), 117.0333 (1.47)	8.98	[3]	yes
Oleracein C	GICG	glu-core-coum-glu	C30H35NO16	1	664.189	-0.75	664.189	502.1367 (36.75), 356.0991 (0.66), 340.0830 (85.46), 296.0930 (29.99), 268.0981 (10.68), 252.1033 (7.19), 220.0246 (2.18), 202.0503 (2.7), 194.0630 (0.49), 194.0451 (24.46), 190.0494 (0.59), 163.0379 (0.46), 160.0392 (0.63), 150.0546 (2.8), 149.0468 (0.49), 148.0392 (5.44), 147.0436 (0.46), 145.0282 (100), 119.0490 (0.63), 117.0333 (0.56)	7.3	[1]	yes
new	FGIC	fer-glu-core-coum	C34H33NO14	1	678.185	-2.65	678.184	532.1472 (10.94), 502.1367 (0.85), 354.0991 (1.94), 340.0830 (31.99), 337.0935 (11.78), 323.0782 (4.01), 296.0929 (11.26), 252.1031 (5.07), 220.0252 (1.15), 202.0504 (1.5), 194.0630 (0.55), 194.0451 (29.34), 193.0502 (3.38), 179.0351 (0.51), 175.0392 (12.68), 161.0235 (6.46), 160.0155 (2.07), 150.0547 (7.25), 148.0391 (5.18), 145.0282 (100), 117.0332 (4.09)	16.63	new	no
new	GIAG	glu-core-caff-glu	C30H35NO17	1	680.184	-0.59	680.184	518.1314 (25.28), 518.0526 (0.77), 356.0779 (89.56), 323.0778 (1.61), 312.0882 (6.06), 284.0920 (4.18), 246.0407 (66.1), 241.8733 (0.67), 220.0236 (2.85), 202.0502 (31.77), 194.0451 (19.02), 194.0308 (0.49), 161.0232 (100), 159.0433 (0.52), 158.0597 (0.96), 150.0549 (2.52), 148.0394 (1.91), 135.0441 (0.8), 133.0284 (0.63), 109.0281 (4.24)	7.26	new	no
new	GGIA	glu-glu-core-caff	C30H35NO17	1	680.184	-1.91	680.184	680.1897 (1.22), 518.1520 (41.76), 414.4945 (0.66), 375.4803 (0.66), 356.0780 (45.6), 312.0870 (3.56), 297.4746 (0.66), 246.0406 (52.48), 202.0502 (28.04), 194.0451 (100), 176.0327 (0.66), 174.0545 (0.75), 161.0233 (89.61), 159.8249 (0.66), 158.0596 (0.8), 150.0548 (29.03), 148.0387 (7.3), 133.0280 (1.17), 120.6284 (0.7), 109.0281 (2.72)	7.81	new	no
Oleracein D	GIFG	glu-core-fer-glu	C31H37NO17	1	694.202	-3.75	694.202	694.4527 (2.4), 654.1858 (2.8), 532.1481 (17.77), 370.0938 (100), 362.2108 (1.92), 326.1030 (23.59), 298.1085 (16.57), 282.1131 (3.86), 197.7065 (1.95), 194.0446 (17.63), 175.0391 (78.68), 161.0234 (9.61), 160.0156 (3.28), 158.9510 (2.17), 150.0545 (3.46), 148.0395 (9.41)	5.91	[1]	yes
Oleracein D	GIFG.1	glu-core-fer-glu	C31H37NO17	1	694.199	-0.86	694.199	532.1473 (28.29), 370.1432 (1.16), 370.0935 (100), 356.0992 (0.97), 326.1039 (37.46), 311.0795 (2.09), 298.1081 (19.5), 283.0850 (1.04), 282.1137 (7.62), 220.0243 (1.28), 194.0452 (27.75), 190.0499 (1.01), 175.0390 (86.22), 175.0271 (1.39), 161.0231 (17.92), 160.0389 (1.63), 160.0155 (6.93), 150.0547 (5.42), 148.0391 (7.2), 147.0319 (1.04)	8.05	[1]	yes
Oleracein I	GGIF	glu-glu-core-fer	C31H37NO17	1	694.201	-3.6	694.201	518.1529 (52.21), 433.9007 (2.19), 370.0943 (24.35), 366.5576 (2.05), 328.8757 (1.92), 326.1046 (39.63), 259.2109 (2.01), 252.7153 (2.05), 200.4736 (1.92), 194.0452 (100), 193.8187 (2.01), 175.0390 (45.92), 161.0232 (18.24), 160.0147 (1.96), 150.0546 (27.72), 148.7728 (1.82), 148.0391 (12.13), 147.0304 (2.33), 101.7238 (2.01), 100.1845 (2.01)	6.78	[3]	yes
Oleracein I	GGIF.1	glu-glu-core-fer	C31H37NO17	1	694.199	-0.86	694.2	694.1996 (9.12), 518.1526 (61.6), 370.0935 (24.57), 326.1038 (48.09), 311.0804 (3.49), 298.1075 (0.65), 282.1147 (3), 220.0244 (0.49), 202.0503 (1.54), 201.0412 (0.81), 194.0451 (100), 175.0391 (43.8), 174.0553 (1.34), 161.0434 (0.57), 161.0232 (22.26), 160.0155 (6.29), 150.0548 (31.35), 149.0471 (4.99), 148.0391 (12.94), 147.0314 (2.43)	9.64	[3]	yes
new	SGIC	sin-glu-core-coum	C35H35NO15	1	708.195	-1.69	708.194	562.1578 (6.41), 367.1038 (10.55), 354.0986 (2.19), 353.0883 (4.17), 340.0832 (30.31), 296.0929 (10.55), 268.0982 (0.71), 252.1029 (5.46), 223.0614 (2.45), 220.0246 (1.27), 209.0453 (0.98), 205.0501 (9.6), 202.0500 (1.66), 194.0451 (26.35), 191.0342 (5.99), 190.0264 (1.87), 150.0548 (8.36), 148.0391 (4.64), 145.0282 (100), 117.0331 (3.96)	16.41	new	no
new	FGIF	fer-glu-core-fer	C35H35NO15	1	708.195	-2.26	708.195	532.1495 (7.19), 384.1073 (1.65), 370.0934 (35.83), 337.0935 (13.32), 326.1036 (14.97), 298.1084 (0.95), 323.0771 (4.49), 282.1128 (3.37), 273.4284 (1.05), 194.0451 (30.33), 193.0500 (1.51), 175.0391 (100), 161.0236 (12.69), 160.0156 (17.46), 150.0543 (9.08), 148.0389 (6.21), 134.0363 (1.54), 119.0335 (1.23), 113.0230 (1.86), 101.0230 (1.79)	16.89	new	no
new	SGIA	sin-glu-core-caff	C35H35NO16	1	724.189	-1.24	724.189	356.0782 (31.93), 320.0852 (1.1), 246.0408 (42.83), 205.0495 (1.43), 202.0503 (25.69), 194.0452 (21.89), 161.0233 (100), 150.0548 (3.33), 148.0387 (1.96), 133.0280 (2.49), 109.0275 (1.04)	15.05	new	no
new	SGIF	sin-glu-core-fer	C36H37NO16	1	738.206	-2.57	738.205	562.1581 (6.43), 532.1458 (0.56), 384.1082 (4.76), 370.0936 (46.26), 367.1037 (14.5), 353.0887 (6.99), 326.1038 (16.25), 282.1129 (6.43), 223.0612 (3.09), 220.0247 (1.49), 205.0502 (15.1), 202.0503 (1.67), 194.0452 (38.53), 191.0342 (9.45), 190.0267 (3.68), 176.0102 (1.45), 175.0391 (100), 161.0233 (11.9), 160.0154 (20.9), 150.0548 (10.78), 148.0394 (8.52)	16.66	new	no
new	OGGIC	hb-glu-glu-core-coum	C37H39NO18	1	784.209	0.26	784.209	735.8645 (12.95), 638.1752 (79.93), 518.1564 (17.28), 443.1203 (23.46), 340.0832 (11.79), 312.0762 (9.79), 194.0450 (98.68), 150.0545 (15.92), 148.0394 (11.58), 147.7658 (9.29), 145.0282 (38.22), 137.0231 (92.77), 116.7230 (9.62), 105.3010 (10.49), 103.6110 (10.44)	10.61	new	no
new	CGGIC	coum-glu-glu-core-coum	C39H41NO18	1	810.225	-0.25	810.226	733.3564 (4.88), 718.9318 (4.53), 664.1873 (30.64), 608.6774 (4.71), 518.1526 (60.06), 469.1366 (11.1), 340.0816 (10.58), 296.0913 (5.81), 281.9742 (3.66), 238.6739 (3.78), 198.4156 (4.36), 194.0449 (100), 174.1054 (3.84), 169.6559 (3.84), 163.0385 (10.12), 150.0546 (24.01), 148.0396 (5.58), 145.0283 (92.62), 141.6653 (3.78), 103.3379 (4.36)	11.78	new	no
Oleracein K	AGGIC	caff-glu-glu-core-coum	C39H41NO19	1	826.221	-0.97	826.221	826.2368 (1.28), 680.1850 (27.17), 664.1870 (15.13), 518.1522 (78.8), 485.1304 (21.36), 383.0990 (1.28), 356.0786 (1.33), 340.0825 (10.66), 296.0929 (22.75), 194.0450 (100), 179.0344 (8.31), 161.0433 (0.96), 161.0371 (1.23), 161.0233 (92.81), 161.0091 (0.91), 150.0546 (26.74), 148.0391 (11.08), 145.0282 (36.92), 135.0439 (5.33), 133.0279 (6.5)	10.59	[3]	yes
Oleracein P	GGICG	glu-glu-core-coum-glu	C36H45NO21	1	826.241	0.48	826.241	733.3423 (0.89), 664.1891 (18.22), 518.1525 (36.79), 502.1365 (33.23), 457.0393 (0.67), 340.0830 (59.2), 296.0929 (100), 268.0979 (10.38), 252.1030 (6.19), 220.0251 (0.62), 202.0502 (6.37), 194.0450 (37.51), 190.0505 (0.94), 174.0558 (0.62), 163.0382 (0.71), 160.0393 (2.98), 150.0550 (9.62), 149.0472 (3.74), 148.0390 (9.67), 145.0282 (84.05)	6.34	[3]	yes
new	FGICG	fer-glu-core-coum-glu	C40H43NO19	1	840.234	2.26	840.231	678.1849 (9.39), 532.1478 (8.85), 502.1359 (15.88), 340.0831 (62.02), 337.0933 (10.42), 323.0779 (3.13), 296.0932 (26.3), 268.0981 (7.66), 252.1032 (7.06), 220.0245 (1.6), 202.0501 (3.7), 194.0451 (17.58), 193.0498 (2.93), 175.0390 (10.15), 161.0232 (3.16), 160.0153 (2.56), 150.0547 (3.66), 148.0394 (5.79), 145.0281 (100), 117.0328 (1.83)	13.31	new	no
Oleracein N/S	FGGIC	fer-glu-glu-core-coum	C40H43NO19	1	840.236	-0.6	840.235	818.4800 (2.7), 755.5118 (2.84), 733.4263 (3.45), 732.4926 (3.65), 710.3345 (2.97), 694.2018 (14.74), 518.1524 (50.03), 502.1407 (2.97), 499.1467 (10.28), 429.4266 (2.91), 340.0840 (31.03), 296.0921 (23.19), 268.0985 (2.5), 252.1018 (3.92), 194.0449 (100), 193.0504 (21.57), 175.0391 (39.49), 150.0546 (25.63), 148.0390 (15.82), 145.0282 (96.89), 134.0355 (4.06)	10.17	[3]	yes
Oleracein N/S	FGGIC.1	fer-glu-glu-core-coum	C40H43NO19	1	840.236	-0.6	840.236	694.2009 (23.48), 664.1905 (8.66), 518.1526 (53.69), 500.1422 (6.01), 499.1474 (15.94), 485.1287 (1.22), 354.0980 (4.28), 340.0832 (23.33), 296.0931 (23.23), 252.1028 (4.23), 202.0503 (3.31), 194.0451 (100), 193.0500 (20.73), 175.0391 (32.55), 161.0236 (8.61), 160.0154 (7.44), 150.0549 (34.59), 148.0392 (13.45), 145.0283 (79.11), 134.0361 (6.52), 117.0332 (4.02)	11.95	[3]	yes
Oleracein N/S	FGGIC.2	fer-glu-glu-core-coum	C40H43NO19	1	840.236	-0.71	840.237	769.9365 (2.36), 732.5297 (2.8), 694.1992 (13.14), 664.1908 (4.4), 518.1522 (57.28), 499.1486 (4.07), 367.8608 (2.58), 340.0821 (25.01), 296.0936 (23.14), 252.1015 (3.35), 241.1347 (2.53), 194.0450 (100), 194.0281 (3.52), 193.0501 (13.25), 175.0390 (13.96), 161.0229 (2.36), 160.0161 (2.86), 150.0548 (27.76), 148.0392 (6.38), 145.0284 (85.71)	14.09	[3]	yes
Oleracein N/S	FGGIC.3	fer-glu-glu-core-coum	C40H43NO19	1	840.237	-1.55	840.237	694.2002 (22.64), 664.1874 (7.55), 518.1526 (58.14), 500.1400 (5.27), 499.1465 (14.77), 485.1299 (1.82), 340.0827 (23.64), 296.0934 (25.22), 252.1032 (5.79), 202.0506 (2.18), 194.0631 (2.92), 194.0450 (100), 193.0499 (22.07), 175.0389 (34.66), 161.0228 (6.29), 160.0150 (7.44), 150.0549 (27.31), 148.0388 (15.84), 145.0282 (79.33), 134.0356 (6.31), 117.0329 (2.96)	12.36	[3]	yes
new	AGGIA	caff-glu-glu-core-caff	C39H41NO20	1	842.213	2.02	842.212	783.6304 (3.55), 733.3438 (5.09), 732.5662 (4.35), 680.1847 (27.11), 518.1516 (65.15), 485.1298 (19.31), 357.1631 (2.65), 356.0785 (23.66), 350.7602 (2.65), 330.3293 (2.71), 246.0403 (15.54), 213.2458 (3.08), 202.0504 (4.3), 194.0451 (84.83), 179.0345 (3.45), 161.0233 (100), 150.0550 (18.25), 148.0386 (2.81), 114.7165 (2.76), 100.8465 (2.65)	9.34	new	no
new	GGIAG	glu-glu-core-caff-glu	C36H45NO22	1	842.236	-0.59	842.236	680.1816 (10.18), 518.1448 (37.97), 356.0779 (67.36), 312.0883 (15.2), 284.0945 (1.73), 261.4995 (1.14), 246.0407 (55.5), 220.0249 (1.64), 202.0502 (32.63), 194.9947 (0.95), 194.0451 (45.97), 190.0495 (1), 161.0372 (1.74), 161.0232 (100), 158.0594 (1.76), 150.0548 (13.27), 148.0392 (6.58), 133.0279 (1.38), 109.0278 (5.74)	6.37	new	no
Oleracein L	AGGIF	caff-glu-glu-core-fer	C40H43NO20	1	856.225	7.12	856.218	694.2016 (16.68), 680.1834 (26.94), 518.1523 (70.4), 485.1298 (17.91), 370.0914 (11.8), 356.0775 (4.04), 326.1037 (25.35), 246.0401 (6.75), 203.0339 (1.49), 202.0503 (3.29), 194.0450 (92.93), 179.0343 (8.5), 175.0389 (22.16), 174.0544 (1.65), 161.0232 (100), 160.0152 (5.79), 150.0547 (32.09), 148.0393 (9.3), 135.0435 (4.62), 133.0280 (7.86)	11.09	[3]	yes
Oleracein J	FGGIA	fer-glu-glu-core-caff	C40H43NO20	1	856.232	-1.4	856.231	733.3491 (1.97), 694.2006 (12.95), 518.1527 (23.06), 499.1467 (4.64), 356.0778 (40.26), 356.0346 (1.27), 312.0878 (1.4), 246.0405 (47.53), 202.0505 (26.56), 194.0631 (1.14), 194.0451 (56.81), 193.0499 (7.4), 175.0391 (11.29), 161.0369 (2.45), 161.0232 (100), 160.0154 (1.18), 150.0547 (17.86), 148.0388 (6.52), 133.0280 (2.19), 109.0277 (1.53)	10.69	[4]	no
Oleracein Q	GGIFG	glu-glu-core-fer-glu	C37H47NO22	1	856.253	-0.93	856.251	856.2592 (0.99), 694.2007 (24.29), 532.1474 (16.47), 518.1527 (38.97), 370.0937 (46.21), 326.1038 (100), 311.0801 (4.34), 298.1088 (9.02), 282.1136 (3.68), 202.0503 (1.78), 194.0451 (35), 175.0545 (1.16), 175.0390 (44.77), 161.0233 (28.71), 160.0395 (2.69), 160.0155 (3.1), 150.0549 (6.95), 149.0472 (3.97), 148.0391 (8.94), 147.0313 (1.32)	7.04	[3]	yes
Oleracein O	FGGIF	fer-glu-glu-core-fer	C41H45NO20	1	870.244	2.41	870.247	731.0140 (4.27), 694.2004 (31.87), 605.5805 (3.56), 518.1531 (60.12), 499.1464 (5.37), 399.8024 (3.49), 370.0927 (30.38), 326.1033 (29.67), 280.1009 (3.94), 211.3277 (3.49), 194.0449 (97.54), 193.0504 (21.72), 175.0392 (100), 161.0235 (25.47), 160.0155 (22.69), 150.0547 (24.82), 148.0390 (5.17), 128.5246 (4.33), 115.8571 (3.94), 100.5608 (3.94)	10.65	[3]	yes
Oleracein O	FGGIF.1	fer-glu-glu-core-fer	C41H45NO20	1	870.247	-0.69	870.246	870.2504 (3.84), 694.2001 (41.84), 518.1524 (63.14), 500.1425 (6.47), 499.1467 (15.57), 485.1305 (1.83), 384.1078 (2.86), 370.0937 (32.46), 326.1038 (31.88), 298.1089 (0.69), 282.1136 (3.72), 202.0504 (1.89), 194.0450 (100), 193.0497 (27.19), 175.0390 (96.79), 161.0233 (21.81), 160.0154 (20.66), 150.0548 (31.54), 149.0480 (1.66), 148.0391 (14.2), 134.0360 (7.84)	12.4	[3]	yes
Oleracein O	FGGIF.2	fer-glu-glu-core-fer	C41H45NO20	1	870.247	-1.38	870.247	733.2972 (3.83), 694.1997 (35.51), 518.1531 (58.24), 499.1448 (16.25), 472.7220 (3.66), 384.1081 (3.6), 370.0940 (38.93), 340.0831 (3.32), 326.1035 (30.96), 241.1443 (3.81), 218.3716 (3.19), 194.0451 (100), 193.0496 (22.11), 175.0390 (98.98), 161.0233 (21.41), 160.0154 (23.47), 150.0551 (31.12), 148.0391 (15.62), 145.0283 (17.78), 134.0362 (3.53)	12.79	[3]	yes
Oleracein M	SGGIC	sin-glu-glu-core-coum	C41H45NO20	1	870.247	-1.26	870.248	724.2116 (23.36), 664.1901 (11.65), 529.1574 (16.21), 518.1525 (64.51), 500.1421 (5.83), 354.0988 (4.71), 340.0826 (24.79), 296.0932 (24.15), 268.0982 (0.85), 252.1027 (3.39), 223.0607 (18.33), 205.0500 (30.61), 202.0505 (3.02), 194.0451 (100), 191.0339 (7.94), 190.0264 (8.69), 164.0466 (5.83), 150.0548 (34.8), 148.0392 (14.57), 145.0282 (77.17), 117.0331 (4.4)	11.71	[4]	no
Oleracein M	SGGIC.1	sin-glu-glu-core-coum	C41H45NO20	1	870.247	-0.69	870.248	732.6179 (7.56), 732.4697 (6.21), 724.2092 (17.23), 664.1866 (8.12), 518.1523 (60.95), 475.5140 (5.65), 446.0483 (5.08), 409.9959 (6), 383.6302 (5.37), 340.0823 (18.71), 296.0929 (14.97), 253.2807 (6), 237.6565 (4.73), 230.3997 (5.3), 205.0503 (8.4), 194.0448 (80.79), 190.0266 (6.71), 150.0551 (13.7), 148.0391 (14.9), 145.0281 (100)	13.98	[4]	no
new	GFGIF	glu-fer-glu-core-fer	C41H45NO20	1	870.247	-1.26	870.247	724.2083 (11.32), 708.1949 (14.05), 694.1973 (9.76), 532.1476 (9.89), 518.1519 (21.93), 502.1354 (1.95), 499.1522 (2.86), 384.1085 (3.25), 370.0934 (63.44), 337.0922 (2.41), 326.1032 (41.38), 323.0769 (3.12), 282.1143 (3.06), 225.0764 (6.7), 194.0449 (61.09), 193.0499 (6.12), 175.0390 (100), 161.0230 (21.21), 160.0154 (11.32), 150.0550 (13.4), 148.0393 (41.38), 145.0281 (13.4)	14.33	new	no
new	GFGIF.1	glu-fer-glu-core-fer	C41H45NO20	1	870.248	-1.61	870.247	733.2698 (1.1), 708.1957 (15.74), 532.1474 (27.33), 384.1104 (1.48), 370.0933 (78.17), 337.0932 (13.75), 326.1040 (30.5), 323.0772 (4.27), 298.1097 (6.09), 282.1144 (6.47), 202.0511 (0.97), 194.0449 (32.87), 193.0501 (4.7), 175.0390 (100), 161.0232 (22.55), 161.0104 (1.27), 160.0390 (1.48), 160.0152 (12.61), 150.0546 (5.25), 148.0391 (8.8)	13.52	new	no
new	SGICG	sin-glu-core-coum-glu	C41H45NO20	1	870.248	-1.84	870.248	708.1966 (10.86), 562.1588 (8.41), 502.1361 (20.86), 367.1039 (9.61), 354.0975 (3.93), 353.0873 (4.46), 340.0828 (67.95), 296.0931 (25.95), 268.0979 (8.19), 252.1030 (8.2), 223.0604 (1.97), 205.0509 (6.55), 202.0507 (3.52), 194.0450 (24.53), 191.0339 (3.58), 190.0492 (1.56), 150.0548 (5.25), 148.0394 (6.75), 145.0282 (100), 117.0325 (1.78)	13.2	new	no
new	SGGIA	sin-glu-glu-core-caff	C41H45NO21	1	886.242	-1.47	886.242	818.0253 (1.74), 732.6940 (1.97), 724.2140 (13.2), 618.3024 (1.65), 518.1507 (23.7), 373.9239 (1.51), 359.7213 (1.51), 356.0776 (39.43), 246.0405 (47.59), 223.0607 (5.59), 205.0501 (5.59), 202.0501 (34.3), 194.0453 (61.58), 190.0264 (2.15), 161.0233 (100), 161.0106 (2.71), 150.0548 (15.36), 148.0388 (5.91), 139.0704, (1.56), 133.0289 (1.6)	10.46	new	no
Oleracein X	SGGIF	sin-glu-glu-core-fer	C42H47NO21	1	900.256	1.22	900.256	763.8181 (9.18), 724.2030 (13.98), 558.6232 (8.33), 518.1528 (57.73), 375.2688 (8.67), 370.0915 (8.6), 276.4708 (9.9), 236.3131 (8.02), 223.0608 (11.15), 216.0652 (7.96), 205.0506 (12.6), 194.0455 (100), 191.0351 (8.23), 175.0394 (64.27), 150.0548 (14.17), 148.0393 (12), 145.2002 (8.56), 127.4151 (9.58), 110.1776 (9.4), 107.2357 (8.81)	10.56	[5]	yes
Oleracein X	SGGIF.1	sin-glu-glu-core-fer	C42H47NO21	1	900.257	0.11	900.257	732.5380 (13.32), 694.1992 (13.27), 518.1504 (70.61), 370.0934 (39.16), 326.1046 (21.3), 223.0612 (9.33), 220.8346 (11.9), 219.2327 (9.9), 205.0502 (17.65), 194.0450 (94.2), 175.0391 (58.85), 167.9131 (9.56), 161.0233 (15.23), 150.0549 (42.13), 114.8507 (10.19), 113.3398 (9.48)	14.09	[5]	yes
Oleracein X	SGGIF.2	sin-glu-glu-core-fer	C42H47NO21	1	900.258	-1.33	900.258	724.2112 (23.6), 694.2006 (15.95), 529.1579 (16.23), 518.1524 (66.95), 500.1414 (5.01), 384.1090 (5.58), 370.0935 (31.89), 326.1037 (31.2), 282.1131 (5.3), 223.0608 (18.25), 205.0500 (30.74), 202.0509 (2.01), 194.0451 (100), 191.0340 (10.59), 190.0264 (8.98), 175.0390 (64.59), 164.0466 (4.95), 161.0232 (13.07), 160.0153 (12.38), 150.0548 (29.99), 148.0392 (15.08)	12.12	[5]	yes
new	GSGIF	glu-sin-glu-core-fer	C42H47NO21	1	900.258	-1.44	900.258	738.2087 (18.62), 562.1556 (14.07), 532.1467 (17.71), 384.1112 (2.99), 370.0937 (93.17), 367.1048 (19.66), 353.0879 (8.05), 326.1039 (29.11), 311.0815 (2.8), 298.1088 (11.67), 282.1136 (9.42), 205.0504 (10.66), 202.0514 (2.17), 194.0450 (29.35), 191.0340 (8), 175.0391 (100), 175.0245 (4.6), 161.0232 (25.28), 160.0387 (2.84), 160.0156 (14), 148.0390 (3.44)	13.41	new	no
new	OGGICG	hb-glu-glu-core-coum-glu	C43H49NO23	1	946.264	-1.59	946.264	784.2147 (9.01), 638.1736 (100), 518.1531 (21.76), 443.6443 (7.77), 443.1181 (14.11), 340.0803 (9.03), 331.1375 (6.38), 296.0929 (12.12), 247.2986 (6.35), 194.0449 (72.48), 151.6324 (5.68), 150.0546 (21.8), 145.0280 (50.83), 137.0230 (60.3)	8.65	new	no
new	GAGGIC	glu-caff-glu-glu-core-coum	C45H51NO24	1	988.274	-1.21	988.274	914.5051 (7.38), 842.2385 (9.79), 732.5182 (12.52), 680.1798 (53.3), 664.1909 (14.61), 647.6002 (8.14), 626.0148 (7.14), 518.1516 (90.13), 485.1303 (44.78), 340.0824 (7.3), 296.0932 (8.35), 194.0448 (79.91), 179.0341 (21.21), 161.0232 (100), 150.0549 (29.14), 145.0276 (11.9), 135.6931 (6.77), 131.7892 (7.7)	9.45	new	no
new	GAGGIC.1	glu-caff-glu-glu-core-coum	C45H51NO24	1	988.276	-3.54	988.277	860.9352 (4.77), 842.2384 (13.29), 826.2267 (12.04), 732.4341 (5.36), 680.1855 (64.32), 667.7740 (4.04), 664.1841 (11.38), 518.1519 (85.83), 485.1300 (39.72), 466.5847 (4.11), 340.0821 (10.79), 296.0927 (26.65), 194.0449 (77.31), 179.0340 (8.74), 161.0234 (100), 150.0548 (21.07), 148.0388 (4.19), 145.0284 (37.59), 133.0276 (3.89), 101.7045 (3.89)	8.52	new	no
new	AGGGIC	caff-glu-glu-glu-core-coum	C45H51NO24	1	988.275	-2.23	988.275	885.8042 (2.75), 842.2418 (34.71), 826.2443 (10.08), 733.3709 (3.36), 680.2048 (100), 652.8383 (2.54), 647.1909 (3.41), 608.7588 (2.8), 419.0286 (2.7), 340.0800 (2.65), 296.0913 (5.14), 271.4732 (2.44), 194.0451 (70.43), 165.4544 (2.24), 161.0233 (62.8), 150.0548 (27.02), 148.0388 (13.54), 145.0285 (18.12), 135.0438 (5.29), 101.0230 (2.7)	10.07	new	no
new	AGGICG	caff-glu-glu-core-coum-glu	C45H51NO24	1	988.274	-1.62	988.274	988.2762 (14.24), 826.2322 (20.35), 680.1840 (19.77), 664.1906 (38.74), 518.1521 (49.86), 502.1365 (32.18), 485.1313 (44.02), 340.0831 (42.12), 296.0929 (71.42), 268.0975 (6.94), 252.1027 (6.15), 202.0504 (4.21), 194.0451 (39.22), 179.0339 (11.46), 161.0233 (100), 150.0549 (9.28), 148.0392 (8.84), 145.0282 (56.04), 135.0437 (9.93), 133.0280 (11.68)	7.78	new	no
new	GGGICG	glu-glu-glu-core-coum-glu	C42H55NO26	1	988.297	-2.73	988.297	988.2961 (23.62), 826.2434 (32.04), 680.2051 (76.98), 502.1369 (34.71), 340.0831 (63.9), 296.0929 (97.09), 268.0985 (12.36), 252.1030 (9.57), 202.0502 (6.24), 194.0451 (42.82), 161.0438 (1.7), 150.0547 (11.81), 149.0467 (1.57), 148.0391 (16.66), 145.0282 (100), 145.0167 (2.6), 119.0497 (1.39), 117.0333 (1.57), 113.0228 (1.39), 101.0231 (3.27)	6.21	new	no
new	GGGICG.1	glu-glu-glu-core-coum-glu	C42H55NO26	1	988.298	-4.15	988.298	988.3024 (10.61), 826.2444 (23.97), 732.5783 (9.33), 694.1535 (6.77), 680.2070 (37.17), 661.9533 (7.4), 625.4179 (6.24), 502.1343 (29.62), 394.8821 (6.17), 391.4588 (7.49), 340.0834 (51.79), 296.0931 (98.85), 194.0450 (35.22), 150.0543 (10.56), 148.0388 (7.48), 145.0283 (100), 126.0046 (5.52), 113.9645 (6.6)	6.03	new	no
new	GGICGG	glu-glu-core-coum-glu-glu	C42H55NO26	1	988.298	-4.15	988.298	988.298 (52.98), 664.1888 (98.49), 518.15 (35.65), 340.0826 (18.49), 296.093 (100), 194.0452 (26.65), 150.0541 (4.7), 148.0393 (5.22), 145.0281 (75.66)	5.83	new	no
[1] Xiang, Lan, DongmingL.; Xing, WeiD.; Wang, RufengW.; Wang, YiR.; Ding, and LijunY.; Du. ", L. Alkaloids from Portulaca Oleraceaoleracea L.". Phytochemistry 2005, 66, no. 21 (2005): 2595-601.2601, doi:https://doi.org/10.1016/j.phytochem.2005.08.011.
[2] Voynikov, Yulian, RenetaY.; Gevrenova, VesselaR.; Balabanova, IriniV.; Doytchinova, ParaskevI.; Nedialkov, and DimitrinaP.; Zheleva-Dimitrova. "Lc-Ms Analysis, D. LC-MS analysis of Phenolic Compoundsphenolic compounds and Oleraceinsol-eraceins in Aerial Partsaerial parts of Portulaca Oleraceaoleracea L.". Journal of Applied Botany Food Quality 92 (2019):, 92, 298-312.
[3] Jiao, Ze-Zhao, SuZ.-Z.; Yue, Hong-XiangS.; Sun, Tian-YunH.-X.; Jin, Hai-NaT.-Y.; Wang, Rong-XiuH.-N.; Zhu, and LanR.-X.; Xiang. ", L. Indoline Amide Glucosides from Portulaca Oleraceaoleracea: Isolation, Structure, and DpphDPPH Radical Scav-enging Activity.". Journal of Natural Products 2015, 78, no. 11 (2015): 2588-972597, doi:10.1021/acs.jnatprod.5b00524.
[4] Jiao, Z.; Wang, H.; Wang, P.; Sun, H.; Yue, S.; Xiang, L. Detection and quantification of cyclo-dopa amides in Portulaca oleracea L. by HPLC-DAD and HPLC-ESI-MS/MS. Journal of Chinese Pharmaceutical Sciences 2014, 23, 533-542.
[5] Fu, Jia, HongqingJ.; Wang, ChaoxuanH.; Dong, ChuchuC.; Xi, JunC.; Xie, ShengtianJ.; Lai, RuoyunS.; Chen, and JieR.; Kang. ", J. Water-Soluble Alkaloids Isolatedsoluble alkaloids isolated from Portulaca Oleraceaoleracea L.". Bioorganic Chemistry (2021):, 105023.

## Sheet: S3. MS2 Diagnostic ions
num	Structure match	abbrev	abbrev2	chem_formula	charge	precursor ion (m/z)	ppm	exact mass (m/z)	MS2	rt (min)	ref	isolated?
1	Oleracein A	GIC	glu-core-coum	C24H25NO11	1	502.136	-1.19	502.135	502.1354 (3.57), 340.0826 (45.06), 296.0927 (16.56), 268.0978 (2.5), 202.0509 (1.7), 194.0458 (28.87), 150.0560 (5.99), 148.0403 (4.2), 145.0294 (100)	10.54	[1]	yes
2	Oleracein W glu	GIA	glu-core-caff	C24H25NO12	1	518.131	-1.16	518.13	518.1303 (0.75), 356.0775 (43.12), 246.0407 (49.23), 202.0509 (27.05), 194.0458 (32.49), 161.0243 (100), 150.0560 (8.43), 148.0403 (2.46)	9.07	[2]	no
3	Oleracein B	GIF	glu-core-fer	C25H27NO12	1	532.147	-1.88	532.146	532.1460 (3.76), 370.0931 (60.33), 326.1033 (22.89), 298.1084 (4.41), 194.0458 (42.41), 175.0400 (100), 161.0243 (11.88), 160.0165 (13.6), 150.0560 (8.42), 148.0403 (5.95)	11.23	[1]	yes
4	Oleracein H	GGIC	glu-glu-core-coum	C30H35NO16	1	664.189	-1.66	664.188	664.1882 (5.98), 518.1514 (65.37), 340.0826 (17.09), 296.0927 (35.29), 268.0978 (0.84), 202.0509 (2.79), 194.0458 (100), 150.0560 (34.78), 148.0403 (9.65), 145.0294 (56.75)	8.98	[3]	yes
5	Oleracein C	GICG	glu-core-coum-glu	C30H35NO16	1	664.189	-0.75	664.188	502.1354 (36.75), 340.0826 (85.46), 296.0927 (29.99), 268.0978 (10.68), 202.0509 (2.7), 194.0458 (24.46), 150.0560 (2.8), 148.0403 (5.44), 145.0294 (100)	7.3	[1]	yes
6	new	FGIC	fer-glu-core-coum	C34H33NO14	1	678.185	-2.65	678.183	532.1460 (10.94), 502.1354 (0.61), 340.0826 (31.99), 337.0928 (11.78), 296.0927 (11.26), 202.0509 (1.5), 194.0458 (29.34), 193.0506 (3.38), 179.0349 (0.51), 175.0400 (12.68), 161.0243 (6.46), 160.0165 (2.07), 150.0560 (7.25), 148.0403 (5.18), 145.0294 (100)	16.63	new	no
7	new	GIAG	glu-core-caff-glu	C30H35NO17	1	680.184	-0.59	680.183	518.1303 (25.28), 356.0775 (89.56), 246.0407 (66.1), 202.0509 (31.77), 194.0458 (19.02), 161.0243 (100), 150.0560 (2.52), 148.0403 (1.91)	7.26	new	no
8	new	GGIA	glu-glu-core-caff	C30H35NO17	1	680.184	-1.91	680.183	680.1831 (1.22), 518.1514 (41.76), 356.0775 (45.6), 246.0407 (52.48), 202.0509 (28.04), 194.0458 (100), 161.0243 (89.61), 150.0560 (29.03), 148.0403 (7.3)	7.81	new	no
9	Oleracein D	GIFG	glu-core-fer-glu	C31H37NO17	1	694.202	-3.75	694.199	532.1460 (17.77), 370.0931 (100), 326.1033 (23.59), 298.1084 (16.57), 194.0458 (17.63), 175.0400 (78.68), 161.0243 (9.61), 160.0165 (3.28), 150.0560 (3.46), 148.0403 (9.41)	5.91	[1]	yes
10	Oleracein D	GIFG.1	glu-core-fer-glu	C31H37NO17	1	694.199	-0.86	694.199	532.1460 (28.29), 370.0931 (100), 326.1033 (37.46), 298.1084 (19.5), 194.0458 (27.75), 175.0400 (86.22), 161.0243 (17.92), 160.0165 (6.93), 150.0560 (5.42), 148.0403 (7.2)	8.05	[1]	yes
11	Oleracein I	GGIF	glu-glu-core-fer	C31H37NO17	1	694.201	-3.6	694.199	518.1514 (52.21), 370.0931 (24.35), 326.1033 (39.63), 194.0458 (100), 175.0400 (45.92), 161.0243 (18.24), 160.0165 (1.96), 150.0560 (27.72), 148.0403 (12.13)	6.78	[3]	yes
12	Oleracein I	GGIF.1	glu-glu-core-fer	C31H37NO17	1	694.199	-0.86	694.199	694.1988 (9.12), 518.1514 (61.6), 370.0931 (24.57), 326.1033 (48.09), 298.1084 (0.65), 202.0509 (1.54), 194.0458 (100), 175.0400 (43.8), 161.0243 (22.26), 160.0165 (6.29), 150.0560 (31.35), 148.0403 (12.94)	9.64	[3]	yes
13	new	SGIC	sin-glu-core-coum	C35H35NO15	1	708.195	-1.69	708.193	562.1565 (6.41), 367.1034 (10.55), 340.0826 (30.31), 296.0927 (10.55), 268.0978 (0.71), 223.0611 (2.45), 205.0505 (9.6), 202.0509 (1.66), 194.0458 (26.35), 191.0349 (5.99), 150.0560 (8.36), 148.0403 (4.64), 145.0294 (100)	16.41	new	no
14	new	FGIF	fer-glu-core-fer	C35H35NO15	1	708.195	-2.26	708.193	532.1460 (7.19), 370.0931 (35.83), 337.0928 (13.32), 326.1033 (14.97), 298.1084 (0.95), 194.0458 (30.33), 193.0506 (1.51), 175.0400 (100), 161.0243 (12.69), 160.0165 (17.46), 150.0560 (9.08), 148.0403 (6.21)	16.89	new	no
15	new	SGIA	sin-glu-core-caff	C35H35NO16	1	724.189	-1.24	724.188	356.0775 (31.93), 246.0407 (42.83), 205.0505 (1.43), 202.0509 (25.69), 194.0458 (21.89), 161.0243 (100), 150.0560 (3.33), 148.0403 (1.96)	15.05	new	no
16	new	SGIF	sin-glu-core-fer	C36H37NO16	1	738.206	-2.57	738.204	562.1565 (6.43), 532.1460 (0.56), 370.0931 (46.26), 367.1034 (14.5), 326.1033 (16.25), 298.1084 (1.23), 223.0611 (3.09), 205.0505 (15.1), 202.0509 (1.67), 194.0458 (38.53), 191.0349 (9.45), 175.0400 (100), 161.0243 (11.9), 160.0165 (20.9), 150.0560 (10.78), 148.0403 (8.52)	16.66	new	no
17	new	OGGIC	hb-glu-glu-core-coum	C37H39NO18	1	784.209	0.26	784.188	638.1727 (79.93), 518.1514 (17.28), 443.1195 (23.46), 340.0826 (11.79), 194.0458 (98.68), 150.0560 (15.92), 148.0403 (11.58), 145.0294 (38.22), 137.0243 (92.77)	10.61	new	no
18	new	CGGIC	coum-glu-glu-core-coum	C39H41NO18	1	810.225	-0.25	810.225	664.1882 (30.64), 518.1514 (40.17), 518.1514 (19.88), 340.0826 (10.58), 296.0927 (5.81), 194.0458 (100), 150.0560 (24.01), 148.0403 (5.58), 145.0294 (92.62)	11.78	new	no
19	Oleracein K	AGGIC	caff-glu-glu-core-coum	C39H41NO19	1	826.221	-0.97	826.22	680.1831 (27.17), 664.1882 (15.13), 518.1514 (78.8), 485.1300 (21.36), 356.0775 (1.33), 340.0826 (10.66), 296.0927 (22.75), 194.0458 (100), 179.0349 (8.31), 161.0243 (92.81), 150.0560 (26.74), 148.0403 (11.08), 145.0294 (36.92)	10.59	[3]	yes
20	Oleracein P	GGICG	glu-glu-core-coum-glu	C36H45NO21	1	826.241	0.48	826.241	664.1882 (18.22), 518.1514 (36.79), 502.1354 (33.23), 340.0826 (59.2), 296.0927 (100), 268.0978 (10.38), 202.0509 (6.37), 194.0458 (37.51), 150.0560 (9.62), 148.0403 (9.67), 145.0294 (84.05)	6.34	[3]	yes
21	new	FGICG	fer-glu-core-coum-glu	C40H43NO19	1	840.234	2.26	840.236	532.1460 (8.85), 502.1354 (15.88), 340.0826 (62.02), 337.0928 (10.42), 296.0927 (26.3), 268.0978 (7.66), 202.0509 (3.7), 194.0458 (17.58), 193.0506 (2.93), 175.0400 (10.15), 161.0243 (3.16), 160.0165 (2.56), 150.0560 (3.66), 148.0403 (5.79), 145.0294 (100)	13.31	new	no
22	Oleracein N/S	FGGIC	fer-glu-glu-core-coum	C40H43NO19	1	840.236	-0.6	840.236	694.1988 (14.74), 518.1514 (50.03), 502.1354 (2.97), 499.1457 (10.28), 340.0826 (31.03), 296.0927 (23.19), 268.0978 (2.5), 194.0458 (100), 193.0506 (21.57), 175.0400 (39.49), 150.0560 (25.63), 148.0403 (15.82), 145.0294 (96.89)	10.17	[3]	yes
23	Oleracein N/S	FGGIC.1	fer-glu-glu-core-coum	C40H43NO19	1	840.236	-0.6	840.236	694.1988 (23.48), 664.1882 (8.66), 518.1514 (53.69), 499.1457 (15.94), 485.1300 (1.22), 340.0826 (23.33), 296.0927 (23.23), 202.0509 (3.31), 194.0458 (100), 193.0506 (20.73), 175.0400 (32.55), 161.0243 (8.61), 160.0165 (7.44), 150.0560 (34.59), 148.0403 (13.45), 145.0294 (79.11)	11.95	[3]	yes
24	Oleracein N/S	FGGIC.2	fer-glu-glu-core-coum	C40H43NO19	1	840.236	-0.71	840.236	694.1988 (13.14), 664.1882 (4.4), 518.1514 (57.28), 499.1457 (4.07), 340.0826 (25.01), 296.0927 (23.14), 194.0458 (100), 193.0506 (13.25), 175.0400 (13.96), 161.0243 (2.36), 160.0165 (2.86), 150.0560 (27.76), 148.0403 (6.38), 145.0294 (85.71)	14.09	[3]	yes
25	Oleracein N/S	FGGIC.3	fer-glu-glu-core-coum	C40H43NO19	1	840.237	-1.55	840.236	694.1988 (22.64), 664.1882 (7.55), 518.1514 (58.14), 499.1457 (14.77), 485.1300 (1.82), 340.0826 (23.64), 296.0927 (25.22), 202.0509 (2.18), 194.0458 (100), 193.0506 (22.07), 175.0400 (34.66), 161.0243 (6.29), 160.0165 (7.44), 150.0560 (27.31), 148.0403 (15.84), 145.0294 (79.33)	12.36	[3]	yes
26	new	AGGIA	caff-glu-glu-core-caff	C39H41NO20	1	842.213	2.02	842.215	680.1831 (27.11), 518.1514 (65.15), 485.1300 (19.31), 356.0775 (23.66), 246.0407 (15.54), 202.0509 (4.3), 194.0458 (84.83), 179.0349 (3.45), 161.0243 (100), 150.0560 (18.25), 148.0403 (2.81)	9.34	new	no
27	new	GGIAG	glu-glu-core-caff-glu	C36H45NO22	1	842.236	-0.59	842.236	680.1831 (10.18), 356.0775 (67.36), 246.0407 (55.5), 202.0509 (32.63), 194.0458 (45.97), 161.0243 (100), 150.0560 (13.27), 148.0403 (6.58)	6.37	new	no
28	Oleracein L	AGGIF	caff-glu-glu-core-fer	C40H43NO20	1	856.225	7.12	856.231	694.1988 (16.68), 680.1831 (26.94), 518.1514 (70.4), 485.1300 (17.91), 370.0931 (11.8), 356.0775 (4.04), 326.1033 (25.35), 246.0407 (6.75), 202.0509 (3.29), 194.0458 (92.93), 179.0349 (8.5), 175.0400 (22.16), 161.0243 (100), 160.0165 (5.79), 150.0560 (32.09), 148.0403 (9.3)	11.09	[3]	yes
29	Oleracein J	FGGIA	fer-glu-glu-core-caff	C40H43NO20	1	856.232	-1.4	856.231	694.1988 (12.95), 518.1514 (23.06), 499.1457 (4.64), 356.0775 (40.26), 246.0407 (47.53), 202.0509 (26.56), 194.0458 (56.81), 193.0506 (7.4), 175.0400 (11.29), 161.0243 (100), 160.0165 (1.18), 150.0560 (17.86), 148.0403 (6.52)	10.69	[4]	no
30	Oleracein Q	GGIFG	glu-glu-core-fer-glu	C37H47NO22	1	856.253	-0.93	856.252	694.1988 (24.29), 532.1460 (16.47), 518.1514 (38.97), 370.0931 (46.21), 326.1033 (100), 298.1084 (9.02), 202.0509 (1.78), 194.0458 (35), 175.0400 (44.77), 161.0243 (28.71), 160.0165 (3.1), 150.0560 (6.95), 148.0403 (8.94)	7.04	[3]	yes
31	Oleracein O	FGGIF	fer-glu-glu-core-fer	C41H45NO20	1	870.244	2.41	870.246	694.1988 (31.87), 518.1514 (60.12), 499.1457 (5.37), 370.0931 (30.38), 326.1033 (29.67), 194.0458 (97.54), 193.0506 (21.72), 175.0400 (100), 161.0243 (25.47), 160.0165 (22.69), 150.0560 (24.82), 148.0403 (5.17)	10.65	[3]	yes
32	Oleracein O	FGGIF.1	fer-glu-glu-core-fer	C41H45NO20	1	870.247	-0.69	870.246	694.1988 (41.84), 518.1514 (63.14), 499.1457 (15.57), 485.1300 (1.83), 370.0931 (32.46), 326.1033 (31.88), 298.1084 (0.69), 202.0509 (1.89), 194.0458 (100), 193.0506 (27.19), 175.0400 (96.79), 161.0243 (21.81), 160.0165 (20.66), 150.0560 (31.54), 148.0403 (14.2)	12.4	[3]	yes
33	Oleracein O	FGGIF.2	fer-glu-glu-core-fer	C41H45NO20	1	870.247	-1.38	870.246	694.1988 (35.51), 518.1514 (58.24), 499.1457 (16.25), 370.0931 (38.93), 340.0826 (3.32), 326.1033 (30.96), 194.0458 (100), 193.0506 (22.11), 175.0400 (98.98), 161.0243 (21.41), 160.0165 (23.47), 150.0560 (31.12), 148.0403 (15.62), 145.0294 (17.78)	12.79	[3]	yes
34	Oleracein M	SGGIC	sin-glu-glu-core-coum	C41H45NO20	1	870.247	-1.26	870.246	724.2093 (23.36), 664.1882 (11.65), 529.1562 (16.21), 518.1514 (64.51), 340.0826 (24.79), 296.0927 (24.15), 268.0978 (0.85), 223.0611 (18.33), 205.0505 (30.61), 202.0509 (3.02), 194.0458 (100), 191.0349 (7.94), 175.0400 (0.42), 150.0560 (34.8), 148.0403 (14.57), 145.0294 (77.17)	11.71	[4]	no
35	Oleracein M	SGGIC.1	sin-glu-glu-core-coum	C41H45NO20	1	870.247	-0.69	870.246	724.2093 (9.68), 724.2093 (7.56), 664.1882 (8.12), 518.1514 (60.95), 340.0826 (18.71), 296.0927 (14.97), 205.0505 (8.4), 194.0458 (80.79), 150.0560 (13.7), 148.0403 (14.9), 145.0294 (100)	13.98	[4]	no
36	new	GFGIF	glu-fer-glu-core-fer	C41H45NO20	1	870.247	-1.26	870.246	724.2093 (11.32), 708.1933 (14.05), 694.1988 (9.76), 532.1460 (9.89), 518.1514 (21.93), 502.1354 (1.95), 499.1457 (2.86), 370.0931 (63.44), 337.0928 (2.41), 326.1033 (41.38), 194.0458 (61.09), 193.0506 (6.12), 175.0400 (100), 161.0243 (21.21), 160.0165 (11.32), 150.0560 (13.4), 148.0403 (41.38), 145.0294 (13.4)	14.33	new	no
37	new	GFGIF.1	glu-fer-glu-core-fer	C41H45NO20	1	870.248	-1.61	870.246	708.1933 (15.74), 532.1460 (27.33), 370.0931 (78.17), 337.0928 (13.75), 326.1033 (30.5), 298.1084 (6.09), 202.0509 (0.97), 194.0458 (32.87), 193.0506 (4.7), 175.0400 (100), 161.0243 (22.55), 160.0165 (12.61), 150.0560 (5.25), 148.0403 (8.8)	13.52	new	no
38	new	SGICG	sin-glu-core-coum-glu	C41H45NO20	1	870.248	-1.84	870.246	708.1933 (10.86), 562.1565 (8.41), 502.1354 (20.86), 367.1034 (9.61), 340.0826 (67.95), 296.0927 (25.95), 268.0978 (8.19), 223.0611 (1.97), 205.0505 (6.55), 202.0509 (3.52), 194.0458 (24.53), 191.0349 (3.58), 150.0560 (5.25), 148.0403 (6.75), 145.0294 (100)	13.2	new	no
39	new	SGGIA	sin-glu-glu-core-caff	C41H45NO21	1	886.242	-1.47	886.241	724.2093 (13.2), 518.1514 (23.7), 356.0775 (39.43), 246.0407 (47.59), 223.0611 (5.59), 205.0505 (5.59), 202.0509 (34.3), 194.0458 (61.58), 161.0243 (100), 150.0560 (15.36), 148.0403 (5.91)	10.46	new	no
40	Oleracein X	SGGIF	sin-glu-glu-core-fer	C42H47NO21	1	900.256	1.22	900.257	724.2093 (13.98), 518.1514 (57.73), 370.0931 (8.6), 223.0611 (11.15), 205.0505 (12.6), 194.0458 (100), 191.0349 (8.23), 175.0400 (64.27), 150.0560 (14.17), 148.0403 (12)	10.56	[5]	yes
41	Oleracein X	SGGIF.1	sin-glu-glu-core-fer	C42H47NO21	1	900.257	0.11	900.257	694.1988 (13.27), 518.1514 (70.61), 370.0931 (39.16), 326.1033 (21.3), 223.0611 (9.33), 205.0505 (17.65), 194.0458 (94.2), 175.0400 (58.85), 161.0243 (15.23), 150.0560 (42.13)	14.09	[5]	yes
42	Oleracein X	SGGIF.2	sin-glu-glu-core-fer	C42H47NO21	1	900.258	-1.33	900.257	724.2093 (23.6), 694.1988 (15.95), 529.1562 (16.23), 518.1514 (66.44), 370.0931 (31.89), 326.1033 (31.2), 223.0611 (18.25), 205.0505 (30.74), 202.0509 (2.01), 194.0458 (100), 191.0349 (10.59), 175.0400 (64.59), 161.0243 (13.07), 160.0165 (12.38), 150.0560 (29.99), 148.0403 (15.08)	12.12	[5]	yes
43	new	GSGIF	glu-sin-glu-core-fer	C42H47NO21	1	900.258	-1.44	900.257	562.1565 (14.07), 532.1460 (17.71), 370.0931 (93.17), 367.1034 (19.66), 326.1033 (29.11), 298.1084 (11.67), 205.0505 (10.66), 202.0509 (2.17), 194.0458 (29.35), 191.0349 (8), 175.0400 (100), 161.0243 (25.28), 160.0165 (14), 150.0560 (2.55), 148.0403 (3.44)	13.41	new	no
44	new	OGGICG	hb-glu-glu-core-coum-glu	C43H49NO23	1	946.264	-1.59	946.262	638.1727 (100), 518.1514 (21.76), 443.1195 (14.11), 340.0826 (9.03), 296.0927 (12.12), 194.0458 (72.48), 150.0560 (21.8), 145.0294 (50.83), 137.0243 (60.3)	8.65	new	no
45	new	GAGGIC	glu-caff-glu-glu-core-coum	C45H51NO24	1	988.274	-1.21	988.273	842.2359 (9.79), 680.1831 (53.3), 664.1882 (14.61), 518.1514 (90.13), 485.1300 (44.78), 340.0826 (7.3), 296.0927 (8.35), 194.0458 (79.91), 179.0349 (21.21), 161.0243 (100), 150.0560 (29.14), 145.0294 (11.9)	9.45	new	no
46	new	GAGGIC.1	glu-caff-glu-glu-core-coum	C45H51NO24	1	988.276	-3.54	988.273	842.2359 (13.29), 826.2199 (12.04), 680.1831 (64.32), 664.1882 (11.38), 518.1514 (85.83), 485.1300 (39.72), 340.0826 (10.79), 296.0927 (26.65), 194.0458 (77.31), 179.0349 (8.74), 161.0243 (100), 150.0560 (21.07), 148.0403 (4.19), 145.0294 (37.59)	8.52	new	no
47	new	AGGGIC	caff-glu-glu-glu-core-coum	C45H51NO24	1	988.275	-2.23	988.273	842.2359 (34.71), 826.2410 (10.08), 680.2043 (100), 340.0826 (2.65), 296.0927 (5.14), 194.0458 (70.43), 161.0243 (62.8), 150.0560 (27.02), 148.0403 (13.54), 145.0294 (18.12)	10.07	new	no
48	new	AGGICG	caff-glu-glu-core-coum-glu	C45H51NO24	1	988.274	-1.62	988.273	826.2410 (20.35), 680.1831 (19.77), 664.1882 (38.74), 518.1514 (49.86), 502.1354 (32.18), 485.1300 (44.02), 340.0826 (42.12), 296.0927 (71.42), 268.0978 (6.94), 202.0509 (4.21), 194.0458 (39.22), 179.0349 (11.46), 161.0243 (100), 150.0560 (9.28), 148.0403 (8.84), 145.0294 (56.04)	7.78	new	no
49	new	GGGICG	glu-glu-glu-core-coum-glu	C42H55NO26	1	988.297	-2.73	988.294	988.2939 (23.62), 826.2410 (32.04), 680.2043 (76.98), 502.1354 (34.71), 340.0826 (63.9), 296.0927 (97.09), 268.0978 (12.36), 202.0509 (6.24), 194.0458 (42.82), 150.0560 (11.81), 148.0403 (16.66), 145.0294 (100)	6.21	new	no
50	new	GGGICG.1	glu-glu-glu-core-coum-glu	C42H55NO26	1	988.298	-4.15	988.294	988.2939 (10.61), 826.2410 (23.97), 680.2043 (37.17), 502.1354 (29.62), 340.0826 (51.79), 296.0927 (98.85), 194.0458 (35.22), 150.0560 (10.56), 148.0403 (7.48), 145.0294 (100)	6.03	new	no
51	new	GGICGG	glu-glu-core-coum-glu-glu	C42H55NO26	1	988.298	-4.15	988.294	988.2939 (52.98), 664.1882 (98.49), 518.1514 (35.65), 340.0826 (18.49), 296.0927 (100), 194.0458 (26.65), 150.0560 (4.7), 148.0403 (5.22), 145.0294 (75.66)	5.83	new	no
[1] Xiang, Lan, DongmingL.; Xing, WeiD.; Wang, RufengW.; Wang, YiR.; Ding, and LijunY.; Du. ", L. Alkaloids from Portulaca Oleraceaoleracea L.". Phytochemistry 2005, 66, no. 21 (2005): 2595-601.2601, doi:https://doi.org/10.1016/j.phytochem.2005.08.011.
[2] Voynikov, Yulian, RenetaY.; Gevrenova, VesselaR.; Balabanova, IriniV.; Doytchinova, ParaskevI.; Nedialkov, and DimitrinaP.; Zheleva-Dimitrova. "Lc-Ms Analysis, D. LC-MS analysis of Phenolic Compoundsphenolic compounds and Oleraceinsol-eraceins in Aerial Partsaerial parts of Portulaca Oleraceaoleracea L.". Journal of Applied Botany Food Quality 92 (2019):, 92, 298-312.
[3] Jiao, Ze-Zhao, SuZ.-Z.; Yue, Hong-XiangS.; Sun, Tian-YunH.-X.; Jin, Hai-NaT.-Y.; Wang, Rong-XiuH.-N.; Zhu, and LanR.-X.; Xiang. ", L. Indoline Amide Glucosides from Portulaca Oleraceaoleracea: Isolation, Structure, and DpphDPPH Radical Scav-enging Activity.". Journal of Natural Products 2015, 78, no. 11 (2015): 2588-972597, doi:10.1021/acs.jnatprod.5b00524.
[4] Jiao, Z.; Wang, H.; Wang, P.; Sun, H.; Yue, S.; Xiang, L. Detection and quantification of cyclo-dopa amides in Portulaca oleracea L. by HPLC-DAD and HPLC-ESI-MS/MS. Journal of Chinese Pharmaceutical Sciences 2014, 23, 533-542.
[5] Fu, Jia, HongqingJ.; Wang, ChaoxuanH.; Dong, ChuchuC.; Xi, JunC.; Xie, ShengtianJ.; Lai, RuoyunS.; Chen, and JieR.; Kang. ", J. Water-Soluble Alkaloids Isolatedsoluble alkaloids isolated from Portulaca Oleraceaoleracea L.". Bioorganic Chemistry (2021):, 105023.

## Sheet: S4. Diagnostic ions features
exact_mass	chem.formula	Featured structure(s)
137.024	C7H5O3-	O
145.029	C9H5O2-	C
148.04	C8H6NO2-	I, degradation product of 150.055
150.056	C8H8NO2-	I, degradation product of 194.045
160.017	C9H4O3-	F, degradation product of 175.039
161.024	C9H5O3-	A (higher intensity), F (lower intensity)
175.04	C10H7O3-	F
179.035	C9H7O4-	A (not linked to I)
191.035	C10H7O4-	S
193.051	C10H9O4-	F (not linked to I)
194.046	C9H8NO4-	I
202.051	C11H8NO3-	IA, degradation product of 246.040
205.05	C11H9O4-	S (not linked to the indoline core)
223.061	C11H11O5-	S (not linked to the indoline core)
246.041	C12H8NO5-	IA, degradation product of 356.078
268.098	C16H14NO3-	IC, degradation product of 296.093
296.093	C17H14NO4-	IC, degradation product of 340.083
298.108	C17H16NO4-	IF, degradation product of 326.104
326.103	C18H16NO5-	IF, degradation product of 370.093
337.093	C16H17O8-	FG
340.083	C18H14NO6-	IC
356.077	C18H14NO7-	IA
367.103	C17H19O9-	SG
370.093	C19H16NO7-	IF
443.12	C19H23O12-	OGG
485.13	C21H25O13-	AGG
499.146	C22H27O13-	FGG
502.135	C24H24NO11-	GIC
518.13	C24H24NO12-	GIA or AGI
518.151	C21H28NO14-	GGI
529.156	C23H29O14-	SGG
532.146	C25H26NO12-	GIF or FGI
562.157	C26H28NO13-	SGI
638.173	C28H32N1O16-	OGGI
664.188	C30H34NO16-	GGIC / GICG
680.183	C30H34NO17-	GGIA / GIAG / AGGI
680.204	C27H38NO19-	GGGI
694.199	C31H36NO17-	GIFG / GGIF
708.193	C35H34NO15-	SGIC / GFIF
724.209	C32H38NO18-	SGGI
826.22	C39H40NO19-	AGGIC
826.241	C36H44NO21-	GGICG
842.236	C36H44NO22-	GGIAG
988.294	C42H54NO26-	GGGICG

## Sheet: S5. Ions matrix
num	Compound	137.0243	145.0294	148.0403	150.056	160.0165	161.0243	175.04	179.0349	191.0349	193.0506	194.0458	202.0509	205.0505	223.0611	246.0407	268.0978	296.0927	298.1084	326.1033	337.0928	340.0826	356.0775	367.1034	370.0931	443.1195	485.13	499.1457	502.1354	518.1303	518.1514	529.1562	532.146	562.1565	638.1727	664.1882	680.1831	680.2043	694.1988	708.1933	724.2093	826.241	842.2359	988.2939
1	GIC	0	100	4.2	5.99	0	0	0	0	0	0	28.87	1.7	0	0	0	2.5	16.56	0	0	0	45.06	0	0	0	0	0	0	3.57	0	0	0	0	0	0	0	0	0	0	0	0	0	0	0
2	GIA	0	0	2.46	8.43	0	100	0	0	0	0	32.49	27.05	0	0	49.23	0	0	0	0	0	0	43.12	0	0	0	0	0	0	0.75	0	0	0	0	0	0	0	0	0	0	0	0	0	0
3	GIF	0	0	5.95	8.42	13.6	11.88	100	0	0	0	42.41	0	0	0	0	0	0	4.41	22.89	0	0	0	0	60.33	0	0	0	0	0	0	0	3.76	0	0	0	0	0	0	0	0	0	0	0
4	GGIC	0	56.75	9.65	34.78	0	0	0	0	0	0	100	2.79	0	0	0	0.84	35.29	0	0	0	17.09	0	0	0	0	0	0	0	0	65.37	0	0	0	0	5.98	0	0	0	0	0	0	0	0
5	GICG	0	100	5.44	2.8	0	0	0	0	0	0	24.46	2.7	0	0	0	10.68	29.99	0	0	0	85.46	0	0	0	0	0	0	36.75	0	0	0	0	0	0	0	0	0	0	0	0	0	0	0
6	FGIC	0	100	5.18	7.25	2.07	6.46	12.68	0	0	3.38	29.34	1.5	0	0	0	0	11.26	0	0	11.78	31.99	0	0	0	0	0	0	0	0	0	0	10.94	0	0	0	0	0	0	0	0	0	0	0
7	GIAG	0	0	1.91	2.52	0	100	0	0	0	0	19.02	31.77	0	0	66.1	0	0	0	0	0	0	89.56	0	0	0	0	0	0	25.28	0	0	0	0	0	0	0	0	0	0	0	0	0	0
8	GGIA	0	0	7.3	29.03	0	89.61	0	0	0	0	100	28.04	0	0	52.48	0	0	0	0	0	0	45.6	0	0	0	0	0	0	0	41.76	0	0	0	0	0	1.22	0	0	0	0	0	0	0
9	GIFG	0	0	9.41	3.46	3.28	9.61	78.68	0	0	0	17.63	0	0	0	0	0	0	16.57	23.59	0	0	0	0	100	0	0	0	0	0	0	0	17.77	0	0	0	0	0	0	0	0	0	0	0
10	GIFG.1	0	0	7.2	5.42	6.93	17.92	86.22	0	0	0	27.75	0	0	0	0	0	0	19.5	37.46	0	0	0	0	100	0	0	0	0	0	0	0	28.29	0	0	0	0	0	0	0	0	0	0	0
11	GGIF	0	0	12.13	27.72	1.96	18.24	45.92	0	0	0	100	0	0	0	0	0	0	0	39.63	0	0	0	0	24.35	0	0	0	0	0	52.21	0	0	0	0	0	0	0	0	0	0	0	0	0
12	GGIF.1	0	0	12.94	31.35	6.29	22.26	43.8	0	0	0	100	1.54	0	0	0	0	0	0.65	48.09	0	0	0	0	24.57	0	0	0	0	0	61.6	0	0	0	0	0	0	0	9.12	0	0	0	0	0
13	SGIC	0	100	4.64	8.36	0	0	0	0	5.99	0	26.35	1.66	9.6	2.45	0	0.71	10.55	0	0	0	30.31	0	10.55	0	0	0	0	0	0	0	0	0	6.41	0	0	0	0	0	0	0	0	0	0
14	FGIF	0	0	6.21	9.08	17.46	12.69	100	0	0	1.51	30.33	0	0	0	0	0	0	0.95	14.97	13.32	0	0	0	35.83	0	0	0	0	0	0	0	7.19	0	0	0	0	0	0	0	0	0	0	0
15	SGIA	0	0	1.96	3.33	0	100	0	0	0	0	21.89	25.69	1.43	0	42.83	0	0	0	0	0	0	31.93	0	0	0	0	0	0	0	0	0	0	0	0	0	0	0	0	0	0	0	0	0
16	SGIF	0	0	8.52	10.78	20.9	11.9	100	0	9.45	0	38.53	1.67	15.1	3.09	0	0	0	1.23	16.25	0	0	0	14.5	46.26	0	0	0	0	0	0	0	0.56	6.43	0	0	0	0	0	0	0	0	0	0
17	OGGIC	94.01	38.73	11.73	16.13	0	0	0	0	0	0	100	0	0	0	0	0	0	0	0	0	11.95	0	0	0	23.77	0	0	0	0	17.51	0	0	0	81	0	0	0	0	0	0	0	0	0
18	CGGIC	0	92.62	5.58	24.01	0	0	0	0	0	0	100	0	0	0	0	0	5.81	0	0	0	10.58	0	0	0	0	0	0	0	0	30.02	0	0	0	0	30.64	0	0	0	0	0	0	0	0
19	AGGIC	0	36.92	11.08	26.74	0	92.81	0	8.31	0	0	100	0	0	0	0	0	22.75	0	0	0	10.66	1.33	0	0	0	21.36	0	0	0	78.8	0	0	0	0	15.13	27.17	0	0	0	0	1.28	0	0
20	GGICG	0	84.05	9.67	9.62	0	0	0	0	0	0	37.51	6.37	0	0	0	10.38	100	0	0	0	59.2	0	0	0	0	0	0	33.23	0	36.79	0	0	0	0	18.22	0	0	0	0	0	0	0	0
21	FGICG	0	100	5.79	3.66	2.56	3.16	10.15	0	0	2.93	17.58	3.7	0	0	0	7.66	26.3	0	0	10.42	62.02	0	0	0	0	0	0	15.88	0	0	0	8.85	0	0	0	0	0	0	0	0	0	0	0
22	FGGIC	0	96.89	15.82	25.63	0	0	39.49	0	0	21.57	100	0	0	0	0	2.5	23.19	0	0	0	31.03	0	0	0	0	0	10.28	2.97	0	50.03	0	0	0	0	0	0	0	14.74	0	0	0	0	0
23	FGGIC.1	0	79.11	13.45	34.59	7.44	8.61	32.55	0	0	20.73	100	3.31	0	0	0	0	23.23	0	0	0	23.33	0	0	0	0	1.22	15.94	0	0	53.69	0	0	0	0	8.66	0	0	23.48	0	0	0	0	0
24	FGGIC.2	0	85.71	6.38	27.76	2.86	2.36	13.96	0	0	13.25	100	0	0	0	0	0	23.14	0	0	0	25.01	0	0	0	0	0	4.07	0	0	57.28	0	0	0	0	4.4	0	0	13.14	0	0	0	0	0
25	FGGIC.3	0	79.33	15.84	27.31	7.44	6.29	34.66	0	0	22.07	100	2.18	0	0	0	0	25.22	0	0	0	23.64	0	0	1.55	0	1.82	14.77	0	0	58.14	0	0	0	0	7.55	0	0	22.64	0	0	0	0	0
26	AGGIA	0	0	2.81	18.25	0	100	0	3.45	0	0	84.83	4.3	0	0	15.54	0	0	0	0	0	0	23.66	0	0	0	19.31	0	0	0	65.15	0	0	0	0	0	27.11	0	0	0	0	0	0	0
27	GGIAG	0	0	6.58	13.27	0	100	0	0	0	0	45.97	32.63	0	0	55.5	0	0	0	0	0	0	67.36	0	0	0	0	0	0	0	0	0	0	0	0	0	10.18	0	0	0	0	0	0	0
28	AGGIF	0	0	9.3	32.09	5.79	100	22.16	8.5	0	0	92.93	3.29	0	0	6.75	0	0	0	25.35	0	0	4.04	0	11.8	0	17.91	0	0	0	70.4	0	0	0	0	0	26.94	0	16.68	0	0	0	0	0
29	FGGIA	0	0	6.52	17.86	1.18	100	11.29	0	0	7.4	56.81	26.56	0	0	47.53	0	0	0	0	0	0	40.26	0	0	0	0	4.64	0	0	23.06	0	0	0	0	0	0	0	12.95	0	0	0	0	0
30	GGIFG	0	0	8.94	6.95	3.1	28.71	44.77	0	0	0	35	1.78	0	0	0	0	0	9.02	100	0	0	0	0	46.21	0	0	0	0	0	38.97	0	16.47	0	0	0	0	0	24.29	0	0	0	0	0
31	FGGIF	0	0	5.17	24.82	22.69	25.47	100	0	0	21.72	97.54	0	0	0	0	0	0	0	29.67	0	0	0	0	30.38	0	0	5.37	0	0	60.12	0	0	0	0	0	0	0	31.87	0	0	0	0	0
32	FGGIF.1	0	0	14.2	31.54	20.66	21.81	96.79	0	0	27.19	100	1.89	0	0	0	0	0	0.69	31.88	0	0	0	0	32.46	0	1.83	15.57	0	0	63.14	0	0	0	0	0	0	0	41.84	0	0	0	0	0
33	FGGIF.2	0	17.78	15.62	31.12	23.47	21.41	98.98	0	0	22.11	100	0	0	0	0	0	0	0	30.96	0	3.32	0	0	38.93	0	0	16.25	0	0	58.24	0	0	0	0	0	0	0	35.51	0	0	0	0	0
34	SGGIC	0	77.17	14.57	34.8	0	0	0	0	7.94	0	100	3.02	30.61	18.33	0	0.85	24.15	0	0	0	24.79	0	0	0	0	0	0	0	0	64.51	16.21	0	0	0	11.65	0	0	0	0	23.36	0	0	0
35	SGGIC.1	0	100	14.9	13.7	0	0	0	0	0	0	80.79	0	8.4	0	0	0	14.97	0	0	0	18.71	0	0	0	0	0	0	0	0	60.95	0	0	0	0	8.12	0	0	0	0	8.62	0	0	0
36	GFGIF	0	13.4	41.38	13.4	11.32	21.21	100	0	0	6.12	61.09	0	0	0	0	0	0	0	41.38	2.41	0	0	0	63.44	0	0	2.86	1.95	0	21.93	0	9.89	0	0	0	0	0	9.76	14.05	11.32	0	0	0
37	GFGIF.1	0	0	8.8	5.25	12.61	22.55	100	0	0	4.7	32.87	0.97	0	0	0	0	0	6.09	30.5	13.75	0	0	0	78.17	0	0	0	0	0	0	0	27.33	0	0	0	0	0	0	15.74	0	0	0	0
38	SGICG	0	100	6.75	5.25	0	0	0	0	3.58	0	24.53	3.52	6.55	1.97	0	8.19	25.95	0	0	0	67.95	0	9.61	0	0	0	0	20.86	0	0	0	0	8.41	0	0	0	0	0	10.86	0	0	0	0
39	SGGIA	0	0	5.91	15.36	0	100	0	0	0	0	61.58	34.3	5.59	5.59	47.59	0	0	0	0	0	0	39.43	0	0	0	0	0	0	0	23.7	0	0	0	0	0	0	0	0	0	13.2	0	0	0
40	SGGIF	0	0	12	14.17	0	0	64.27	0	8.23	0	100	0	12.6	11.15	0	0	0	0	0	0	0	0	0	8.6	0	0	0	0	0	57.73	0	0	0	0	0	0	0	0	0	13.98	0	0	0
41	SGGIF.1	0	0	0	44.72	0	16.17	62.47	0	0	0	100	0	18.74	9.9	0	0	0	0	22.61	0	0	0	0	41.57	0	0	0	0	0	74.96	0	0	0	0	0	0	0	14.09	0	0	0	0	0
42	SGGIF.2	0	0	15.08	29.99	12.38	13.07	64.59	0	10.59	0	100	2.01	30.74	18.25	0	0	0	0	31.2	0	0	0	0	31.89	0	0	0	0	0	66.44	16.23	0	0	0	0	0	0	15.95	0	23.6	0	0	0
43	GSGIF	0	0	3.44	2.55	14	25.28	100	0	8	0	29.35	2.17	10.66	0	0	0	0	11.67	29.11	0	0	0	19.66	93.17	0	0	0	0	0	0	0	17.71	14.07	0	0	0	0	0	0	0	0	0	0
44	OGGICG	60.3	50.83	0	21.8	0	0	0	0	0	0	72.48	0	0	0	0	0	12.12	0	0	0	9.03	0	0	0	14.11	0	0	0	0	21.76	0	0	0	100	0	0	0	0	0	0	0	0	0
45	GAGGIC	0	11.9	0	29.14	0	100	0	21.21	0	0	79.91	0	0	0	0	0	8.35	0	0	0	7.3	0	0	0	0	44.78	0	0	0	90.13	0	0	0	0	14.61	53.3	0	0	0	0	0	9.79	0
46	GAGGIC.1	0	37.59	4.19	21.07	0	100	0	8.74	0	0	77.31	0	0	0	0	0	26.65	0	0	0	10.79	0	0	0	0	39.72	0	0	0	85.83	0	0	0	0	11.38	64.32	0	0	0	0	0	13.29	0
47	AGGGIC	0	18.12	13.54	27.02	0	62.8	0	0	0	0	70.43	0	0	0	0	0	5.14	0	0	0	2.65	0	0	0	0	0	0	0	0	0	0	0	0	0	0	0	100	0	0	0	10.08	34.71	0
48	AGGICG	0	56.04	8.84	9.28	0	100	0	11.46	0	0	39.22	4.21	0	0	0	6.94	71.42	0	0	0	42.12	0	0	0	0	44.02	0	32.18	0	49.86	0	0	0	0	38.74	19.77	0	0	0	0	20.35	0	0
49	GGGICG	0	100	16.66	11.81	0	0	0	0	0	0	42.82	6.24	0	0	0	12.36	97.09	0	0	0	63.9	0	0	0	0	0	0	34.71	0	0	0	0	0	0	0	0	76.98	0	0	0	32.04	0	23.62
50	GGGICG.1	0	100	7.48	10.56	0	0	0	0	0	0	35.22	0	0	0	0	0	98.85	0	0	0	51.79	0	0	0	0	0	0	29.62	0	0	0	0	0	0	0	0	37.17	0	0	0	23.97	0	10.61
51	GGICGG	0	75.66	5.22	4.7	0	0	0	0	0	0	26.65	0	0	0	0	0	100	0	0	0	18.49	0	0	0	0	0	0	0	0	35.65	0	0	0	0	98.49	0	0	0	0	0	0	0	52.98

## Sheet: S6. Cluster groups
K-means clustering
cluster num	compounds
1	GGIF, GGIF.1, FGGIF, FGGIF.1, FGGIF.2, SGGIF, SGGIF.1, SGGIF.2
2	GIC, GICG, FGIC, SGIC, FGICG, SGICG
3	GGIC, OGGIC, CGGIC, FGGIC, FGGIC.1, FGGIC.2, FGGIC.3, SGGIC, SGGIC.1, OGGICG
4	GIF, GIFG, GIFG.1, FGIF, SGIF, GGIFG, GFGIF, GFGIF.1, GSGIF
5	GIA, GIAG, GGIA, SGIA, GGIAG, FGGIA, SGGIA, AGGGIC
6	AGGIC, AGGIA, AGGIF, GAGGIC, GAGGIC.1
7	GGICG, GGGICG, GGGICG.1, GGICGG
8	AGGICG
Hierarchical clustering
cluster num	compounds
1	GIC, GICG, FGIC, SGIC, GGICG, FGICG, SGICG, GGGICG, GGGICG.1
2	GIA, GIAG, GGIA, SGIA, GGIAG, FGGIA, SGGIA
3	GIF, GIFG, GIFG.1, GGIF, GGIF.1, FGIF, SGIF, GGIFG, FGGIF, FGGIF.1, FGGIF.2, GFGIF, GFGIF.1, SGGIF, SGGIF.1, SGGIF.2, GSGIF
4	GGIC, CGGIC, FGGIC, FGGIC.1, FGGIC.2, FGGIC.3, SGGIC, SGGIC.1
5	OGGIC, OGGICG
6	AGGIC, AGGIA, AGGIF, GAGGIC, GAGGIC.1, AGGICG
7	AGGGIC
8	GGICGG
